# Supplementary material for: The structural basis of the multi-step allosteric activation of Aurora B kinase
Source: eLife. 2023 May 25;12:e85328. doi: 10.7554/eLife.85328 (PMC10259393; doi:10.7554/eLife.85328)
Supplement: Figure 3—figure supplement 1—source data 1. [file elife-85328-fig3-figsupp1-data1.zip]

Archive with 9 entries (8 files):
- Figure-S7_source/
- Figure-S7_source/Figure S7 gel2.tiff
- __MACOSX/Figure-S7_source/._Figure S7 gel2.tiff
- Figure-S7_source/Figure S7 gel2.png
- __MACOSX/Figure-S7_source/._Figure S7 gel2.png
- Figure-S7_source/Figure S7_gel1.tiff
- __MACOSX/Figure-S7_source/._Figure S7_gel1.tiff
- Figure-S7_source/Figure S7_gel1.png
- __MACOSX/Figure-S7_source/._Figure S7_gel1.png
